# Supplementary material for: DCTPP1 Expression as a Predictor of Chemotherapy Response in Luminal A Breast Cancer Patients
Source: Biomedicines. 2024 Aug 2;12(8):1732. doi: 10.3390/biomedicines12081732 (PMC11351553; doi:10.3390/biomedicines12081732)
Supplement: Supplementary file 1 [file biomedicines-12-01732-s001.zip]

Archive with 1 entries (1 files):
- biomedicines-3135099-supplementary.pdf
